# Supplementary material for: Anticancer Activity of Bitter Melon-Derived Vesicles Extract against Breast Cancer
Source: Cells. 2023 Mar 7;12(6):824. doi: 10.3390/cells12060824 (PMC10047160; doi:10.3390/cells12060824)
Supplement: Supplementary file 1 [file cells-12-00824-s001.zip]

Archive with 1 entries (1 files):
- cells-2162868-supplementary.pdf
